# Supplementary material for: Genetic Diversity of African Trypanosomes in Tsetse Flies and Cattle From the Kafue Ecosystem
Source: Front Vet Sci. 2021 Jan 27;8:599815. doi: 10.3389/fvets.2021.599815 (PMC7873289; doi:10.3389/fvets.2021.599815)
Supplement: Supplementary file 2 [file Data_Sheet_2.xlsx]

## Sheet: Supplementary Table 1
sample	sample_type	location	sex	age	PCV	ITS1 PCR					SRA PCR	CatL PCR and NGS																																					RLB PCR and NGS
												CatL_included	Total reads	T. vivax												T. congolense															T. simiae				T. godfreyi	Trypanozoon	no. of OTUs	OTU pattern
						ITS_vivax	ITS_godfreyi	ITS_simiae	ITS_trypanozoon	ITS_congo				OTU_Tv1	OTU_Tv2	OTU_Tv3	OTU_Tv4	OTU_Tv5	OTU_Tv6	OTU_Tv7	OTU_Tv8	OTU_Tv9	OTU_Tv10	OTU_Tv11	OTU_Tv12	OTU_Tc1	OTU_Tc2	OTU_Tc3	OTU_Tc4	OTU_Tc5	OTU_Tc6	OTU_Tc7	OTU_Tc8	OTU_Tc9	OTU_Tc10	OTU_Tc11	OTU_Tc12	OTU_Tc13	OTU_Tc14	OTU_Tc15	OTU_Ts1	OTU_Ts2	OTU_Ts3	OTU_Ts4	OTU_Tg1	OTU_Tb1			RLB included
NT001	cattle	Ntubya	M	3 yrs	33	+	-	-	-	-	-	yes	124	0	120	0	0	0	4	0	0	0	0	0	0	0	0	0	0	0	0	0	0	0	0	0	0	0	0	0	0	0	0	0	0	0	2	5	yes
NT002	cattle	Ntubya	M	5 yrs	36	-	-	-	-	-	-	no																																					no
NT003	cattle	Ntubya	F	5 yrs	25	+	-	-	-	-	-	yes	15077	0	498	13002	0	0	1459	118	0	0	0	0	0	0	0	0	0	0	0	0	0	0	0	0	0	0	0	0	0	0	0	0	0	0	4	9	yes
NT004	cattle	Ntubya	F	5 yrs	18	+	-	-	-	-	+	yes	0	0	0	0	0	0	0	0	0	0	0	0	0	0	0	0	0	0	0	0	0	0	0	0	0	0	0	0	0	0	0	0	0	0	0	0	no
NT005	cattle	Ntubya	M	1.5 yrs	30	+	-	-	-	-	-	yes	2	0	2	0	0	0	0	0	0	0	0	0	0	0	0	0	0	0	0	0	0	0	0	0	0	0	0	0	0	0	0	0	0	0	1	1	no
NT006	cattle	Ntubya	M	2 yrs	31	-	-	-	-	-	-	no																																					no
NT007	cattle	Ntubya	F	4 yrs	34	+	-	-	-	-	-	yes	92	92	0	0	0	0	0	0	0	0	0	0	0	0	0	0	0	0	0	0	0	0	0	0	0	0	0	0	0	0	0	0	0	0	1	2	no
NT008	cattle	Ntubya	M	2 yrs	26	+	-	-	-	-	-	yes	1128	4	0	793	0	0	331	0	0	0	0	0	0	0	0	0	0	0	0	0	0	0	0	0	0	0	0	0	0	0	0	0	0	0	3	11	yes
NT009	cattle	Ntubya	M	2 yrs	38	-	-	-	-	-	-	no																																					yes
NT010	cattle	Ntubya	F	2 yrs	25	+	-	-	-	-	-	yes	0	0	0	0	0	0	0	0	0	0	0	0	0	0	0	0	0	0	0	0	0	0	0	0	0	0	0	0	0	0	0	0	0	0	0	0	no
NT011	cattle	Ntubya	M	2yrs	21	-	-	-	-	-	-	no																																					yes
NT012	cattle	Ntubya	M	2 yrs	26	+	-	-	-	-	-	yes	123	0	0	123	0	0	0	0	0	0	0	0	0	0	0	0	0	0	0	0	0	0	0	0	0	0	0	0	0	0	0	0	0	0	1	3	no
NT013	cattle	Ntubya	M	1 yrs	24	+	-	-	-	-	-	yes	324	0	3	321	0	0	0	0	0	0	0	0	0	0	0	0	0	0	0	0	0	0	0	0	0	0	0	0	0	0	0	0	0	0	2	4	no
NT014	cattle	Ntubya	M	2 yrs	24	-	-	-	-	-	-	no																																					yes
NT015	cattle	Ntubya	M	1 yrs	22	-	-	-	-	-	-	no																																					no
NT016	cattle	Ntubya	M	2 yrs	34	-	-	-	-	-	-	no																																					no
NT017	cattle	Ntubya	M	4 yrs	27	+	-	-	+	-	-	yes	3	0	0	0	0	0	0	0	0	0	0	0	0	0	0	0	0	0	0	0	0	0	0	0	0	0	0	0	3	0	0	0	0	0	1	18	no
NT018	cattle	Ntubya	M	4 yrs	35	+	-	-	-	-	-	yes	0	0	0	0	0	0	0	0	0	0	0	0	0	0	0	0	0	0	0	0	0	0	0	0	0	0	0	0	0	0	0	0	0	0	0	0	no
NT019	cattle	Ntubya	M	2 yrs	33	-	-	-	-	-	-	no																																					yes
NT020	cattle	Ntubya	M	2 yrs	30	-	-	-	-	-	-	no																																					no
NT021	cattle	Ntubya	M	1 yrs	42	-	-	-	-	-	-	no																																					yes
NT022	cattle	Ntubya	M	5 yrs	31	-	-	-	-	-	-	no																																					no
NT023	cattle	Ntubya	M	5 yrs	34	-	-	-	-	-	-	no																																					no
NT024	cattle	Ntubya	M	3 yrs	29	+	-	-	-	-	-	yes	0	0	0	0	0	0	0	0	0	0	0	0	0	0	0	0	0	0	0	0	0	0	0	0	0	0	0	0	0	0	0	0	0	0	0	0	no
NT025	cattle	Ntubya	F	6 yrs	33	-	-	-	-	-	-	no																																					no
NT026	cattle	Ntubya	F	1 yrs	39	-	-	-	-	-	-	no																																					no
NT027	cattle	Ntubya	F	2 yrs	35	-	-	-	-	-	-	no																																					no
NT028	cattle	Ntubya	M	2 yrs	37	-	-	-	-	-	-	no																																					no
NT029	cattle	Ntubya	F	6 yrs	33	-	-	-	-	-	-	no																																					no
NT030	cattle	Ntubya	F	3 yrs	33	-	-	-	-	-	-	no																																					no
NT031	cattle	Ntubya	F	5 yrs	27	-	-	-	-	-	-	no																																					no
NT032	cattle	Ntubya	M	2 yrs	36	-	-	-	-	-	-	no																																					no
NT033	cattle	Ntubya	F	4 yrs	33	-	-	-	-	-	-	no																																					no
NT034	cattle	Ntubya	M	4 yrs	34	-	-	-	-	-	-	no																																					no
NT035	cattle	Ntubya	M	2 yrs	30	-	-	-	-	-	-	no																																					no
NT036	cattle	Ntubya	F	2 yrs	34	-	-	-	-	-	-	no																																					no
NT037	cattle	Ntubya	F	4 yrs	34	-	-	-	-	-	-	no																																					no
NT038	cattle	Ntubya	M	4 yrs	26	-	-	-	-	-	-	no																																					no
NT039	cattle	Ntubya	M	3 months	26	+	-	-	-	-	-	yes	0	0	0	0	0	0	0	0	0	0	0	0	0	0	0	0	0	0	0	0	0	0	0	0	0	0	0	0	0	0	0	0	0	0	0	0	no
NT040	cattle	Ntubya	F	1.5 yrs	30	+	-	-	-	-	+	yes	48	0	39	9	0	0	0	0	0	0	0	0	0	0	0	0	0	0	0	0	0	0	0	0	0	0	0	0	0	0	0	0	0	0	2	4	no
NT041	cattle	Ntubya	F	6 yrs	23	-	-	-	-	+	-	yes	0	0	0	0	0	0	0	0	0	0	0	0	0	0	0	0	0	0	0	0	0	0	0	0	0	0	0	0	0	0	0	0	0	0	0	0	no
NT042	cattle	Ntubya	F	3 yrs	30	-	-	-	-	-	-	no																																					no
NT043	cattle	Ntubya	F	4 yrs	17	+	-	-	-	-	-	yes	76	0	49	27	0	0	0	0	0	0	0	0	0	0	0	0	0	0	0	0	0	0	0	0	0	0	0	0	0	0	0	0	0	0	2	4	no
NT044	cattle	Ntubya	F	1.5 yrs	33	-	-	-	-	-	-	no																																					no
NT045	cattle	Ntubya	F	3 yrs	42	-	-	-	-	-	-	no																																					no
NT046	cattle	Ntubya	M	1.2 yrs	25	+	-	-	-	-	-	yes	0	0	0	0	0	0	0	0	0	0	0	0	0	0	0	0	0	0	0	0	0	0	0	0	0	0	0	0	0	0	0	0	0	0	0	0	no
NT047	cattle	Ntubya	M	1.2 yrs	41	-	-	-	-	-	-	no																																					no
NT048	cattle	Ntubya	M	2 yrs	29	+	-	-	-	-	-	yes	0	0	0	0	0	0	0	0	0	0	0	0	0	0	0	0	0	0	0	0	0	0	0	0	0	0	0	0	0	0	0	0	0	0	0	0	no
NT049	cattle	Ntubya	F	1 yrs	38	-	-	-	-	-	-	no																																					no
NT050	cattle	Ntubya	M	4 yrs	36	-	-	-	-	+	-	yes	60	0	0	0	0	0	0	0	0	0	0	0	0	15	0	22	0	0	0	0	0	0	0	0	23	0	0	0	0	0	0	0	0	0	3	17	no
NT051	cattle	Ntubya	F	3 yrs	32	-	-	-	-	-	-	no																																					no
NT052	cattle	Ntubya	F	1.5 yrs	35	-	-	-	-	-	-	no																																					no
NT053	cattle	Ntubya	F	6 yrs	29	-	-	-	-	-	-	no																																					no
NT054	cattle	Ntubya	F	2.5 yrs	21	-	-	-	-	+	-	yes	16778	14379	0	0	2066	0	0	0	0	0	333	0	0	0	0	0	0	0	0	0	0	0	0	0	0	0	0	0	0	0	0	0	0	0	3	12	no
NT055	cattle	Ntubya	M	1 yrs	30	-	-	-	-	-	-	no																																					yes
NT056	cattle	Ntubya	M	3 yrs	27	-	-	-	-	-	-	no																																					no
NT057	cattle	Ntubya	M	1.5 yrs	27	-	-	-	-	-	-	no																																					no
NT058	cattle	Ntubya	F	5 yrs	27	-	-	-	-	-	-	no																																					no
NT059	cattle	Ntubya	F	3 yrs	20	-	-	-	-	-	-	no																																					no
NT060	cattle	Ntubya	F	2 yrs	29	-	-	-	-	-	-	no																																					no
NT061	cattle	Ntubya	F	1.5 yrs	20	-	-	-	-	-	-	no																																					no
NT062	cattle	Ntubya	M	4 yrs	33	-	-	-	-	-	-	no																																					no
NT063	cattle	Ntubya	M	6 yrs	41	-	-	-	-	-	-	no																																					no
NT064	cattle	Ntubya	F	13 yrs	20	-	-	-	-	-	+	no																																					no
NT065	cattle	Ntubya	M	2 yrs	15	+	-	-	-	-	-	yes	6	6	0	0	0	0	0	0	0	0	0	0	0	0	0	0	0	0	0	0	0	0	0	0	0	0	0	0	0	0	0	0	0	0	1	2	no
NT066	cattle	Ntubya	M	2 yrs	37	-	-	-	-	-	-	no																																					no
NT067	cattle	Ntubya	F	2 yrs	20	-	-	-	-	-	-	no																																					no
NT068	cattle	Ntubya	M	2 yrs	31	+	-	-	-	-	-	yes	4288	0	2488	1795	0	0	5	0	0	0	0	0	0	0	0	0	0	0	0	0	0	0	0	0	0	0	0	0	0	0	0	0	0	0	3	7	no
NT069	cattle	Ntubya	F	5 yrs	20	+	-	-	-	-	-	yes	10	0	5	0	0	0	0	0	0	0	0	0	0	5	0	0	0	0	0	0	0	0	0	0	0	0	0	0	0	0	0	0	0	0	2	13	no
NT070	cattle	Ntubya	F	4 yrs	30	-	-	-	-	-	-	no																																					no
NT071	cattle	Ntubya	M	2 yrs	34	-	-	-	-	-	+	no																																					no
NT072	cattle	Ntubya	F	3 yrs	32	-	-	-	-	-	-	no																																					no
NT073	cattle	Ntubya	F	4 yrs	26	-	-	-	-	-	-	no																																					no
NT074	cattle	Ntubya	F	7 yrs	26	-	-	-	-	-	-	no																																					no
NT075	cattle	Ntubya	F	3 yrs	30	-	-	-	-	-	+	no																																					no
NT076	cattle	Ntubya	F	2 yrs	23	-	-	-	-	-	+	no																																					yes
NT077	cattle	Ntubya	F	4 yrs	30	+	-	-	-	-	-	yes	568	0	531	37	0	0	0	0	0	0	0	0	0	0	0	0	0	0	0	0	0	0	0	0	0	0	0	0	0	0	0	0	0	0	2	4	no
NT078	cattle	Ntubya	F	8 yrs	21	+	-	-	-	-	+	yes	11742	3	8638	2859	0	0	227	15	0	0	0	0	0	0	0	0	0	0	0	0	0	0	0	0	0	0	0	0	0	0	0	0	0	0	5	10	no
NT079	cattle	Ntubya	F	6 yrs	19	+	-	-	-	+	-	yes	7300	0	5385	1315	0	0	312	240	0	0	0	0	0	45	3	0	0	0	0	0	0	0	0	0	0	0	0	0	0	0	0	0	0	0	6	15	no
NT080	cattle	Ntubya	M	4 yrs	25	-	-	-	-	-	-	no																																					no
NT081	cattle	Ntubya	F	3 yrs	18	-	-	-	-	-	-	no																																					no
NT082	cattle	Ntubya	M	3 yrs	17	-	-	-	-	-	-	no																																					no
NT083	cattle	Ntubya	F	3 yrs	26	-	-	-	-	-	-	no																																					no
NT084	cattle	Ntubya	F	2 yrs	25	+	-	-	-	-	-	yes	14	0	14	0	0	0	0	0	0	0	0	0	0	0	0	0	0	0	0	0	0	0	0	0	0	0	0	0	0	0	0	0	0	0	1	1	no
NT085	cattle	Ntubya	F	4 yrs	16	-	-	-	-	-	-	no																																					no
NT086	cattle	Ntubya	M	2 yrs	25	+	-	-	-	-	-	yes	2013	5	1315	690	0	0	3	0	0	0	0	0	0	0	0	0	0	0	0	0	0	0	0	0	0	0	0	0	0	0	0	0	0	0	4	8	no
NT087	cattle	Ntubya	M	4 yrs	25	-	-	-	-	-	-	no																																					no
NT088	cattle	Ntubya	F	7 months	28	-	-	-	-	-	-	no																																					no
NT089	cattle	Ntubya	F	1.2 yrs	40	-	-	-	-	-	-	no																																					no
NT090	cattle	Ntubya	M	2 yrs	27	+	-	-	-	-	-	yes	2244	0	1468	776	0	0	0	0	0	0	0	0	0	0	0	0	0	0	0	0	0	0	0	0	0	0	0	0	0	0	0	0	0	0	2	4	no
NT091	cattle	Ntubya	M	4 yrs	31	-	-	-	-	-	-	no																																					no
NT092	cattle	Ntubya	F	2 yrs	14	+	-	-	-	-	-	yes	46	3	39	4	0	0	0	0	0	0	0	0	0	0	0	0	0	0	0	0	0	0	0	0	0	0	0	0	0	0	0	0	0	0	3	6	no
NT093	cattle	Ntubya	F	1 yrs	26	-	-	-	-	-	-	no																																					no
NT094	cattle	Ntubya	M	2 yrs	35	-	-	-	-	-	-	no																																					no
NT095	cattle	Ntubya	M	3 yrs	35	-	-	-	-	-	-	no																																					no
NT096	cattle	Ntubya	M	4 yrs	42	-	-	-	-	-	-	no																																					no
NT097	cattle	Ntubya	F	2 yrs	40	+	-	-	-	-	-	yes	0	0	0	0	0	0	0	0	0	0	0	0	0	0	0	0	0	0	0	0	0	0	0	0	0	0	0	0	0	0	0	0	0	0	0	0	no
NT098	cattle	Ntubya	F	3 yrs	34	-	-	-	-	-	-	no																																					no
NT099	cattle	Ntubya	M	2.5 yrs	36	-	-	-	-	-	-	no																																					no
NT100	cattle	Ntubya	F	3 yrs	28	-	-	-	-	-	-	no																																					no
NT101	cattle	Ntubya	F	13 yrs	42	-	-	-	-	-	-	no																																					no
NT102	cattle	Ntubya	F	1 yrs	37	-	-	-	-	-	-	no																																					no
NT103	cattle	Ntubya	F	1 yrs	43	-	-	-	-	-	-	no																																					no
NT104	cattle	Ntubya	F	4 yrs	35	-	-	-	-	-	-	no																																					no
NT105	cattle	Ntubya			28	+	-	-	-	-	+	yes	10443	0	7365	2832	0	0	237	9	0	0	0	0	0	0	0	0	0	0	0	0	0	0	0	0	0	0	0	0	0	0	0	0	0	0	4	9	no
KA001	cattle	Kaminza	F	7 yrs	26	-	-	-	-	-	-	no																																					no
KA002	cattle	Kaminza	M	4 yrs	23	-	-	-	+	-	-	yes	0	0	0	0	0	0	0	0	0	0	0	0	0	0	0	0	0	0	0	0	0	0	0	0	0	0	0	0	0	0	0	0	0	0	0	0	yes
KA003	cattle	Kaminza	F	7 yrs	31	-	-	-	-	-	-	no																																					no
KA004	cattle	Kaminza	F	7 yrs	38	+	-	-	-	-	-	yes	0	0	0	0	0	0	0	0	0	0	0	0	0	0	0	0	0	0	0	0	0	0	0	0	0	0	0	0	0	0	0	0	0	0	0	0	no
KA005	cattle	Kaminza	M	4 yrs	34	-	-	-	-	-	-	no																																					no
KA006	cattle	Kaminza	M	5 yrs	39	-	-	-	-	-	-	no																																					no
KA007	cattle	Kaminza	M	9 yrs	35	-	-	-	-	-	-	no																																					no
KA008	cattle	Kaminza	F	5 yrs	29	-	-	-	-	-	-	no																																					no
KA009	cattle	Kaminza	F	6 yrs	21	-	-	-	-	-	-	no																																					yes
KA010	cattle	Kaminza	F	6 yrs	33	-	-	-	-	-	-	no																																					no
KA011	cattle	Kaminza	F	7 yrs	26	-	-	-	-	-	-	no																																					no
KA012	cattle	Kaminza	F	3 yrs	31	-	-	-	-	-	-	no																																					no
KA013	cattle	Kaminza	M	2 yrs	38	-	-	-	-	-	-	no																																					no
KA014	cattle	Kaminza	M	3 yrs	23	+	-	-	-	-	-	yes	0	0	0	0	0	0	0	0	0	0	0	0	0	0	0	0	0	0	0	0	0	0	0	0	0	0	0	0	0	0	0	0	0	0	0	0	no
KA015	cattle	Kaminza	M	1 yrs	33	-	-	-	-	-	-	no																																					yes
KA016	cattle	Kaminza	F	1 yrs	40	-	-	-	-	-	+	no																																					no
KA017	cattle	Kaminza	F	7 yrs	37	-	-	-	-	-	-	no																																					no
KA018	cattle	Kaminza	F	5 yrs	32	-	-	-	-	-	-	no																																					no
KA019	cattle	Kaminza	F	5 yrs	30	-	-	-	-	-	-	no																																					no
KA020	cattle	Kaminza	F	6 yrs	34	-	-	-	-	-	-	no																																					no
KA021	cattle	Kaminza	F	6 yrs	29	-	-	-	-	-	-	no																																					no
KA022	cattle	Kaminza	F	3 yrs	25	-	-	-	-	-	-	no																																					no
KA023	cattle	Kaminza	F	3 yrs	33	-	-	-	-	-	-	no																																					no
KA024	cattle	Kaminza	M	2 yrs	28	-	-	-	-	-	-	no																																					yes
KA025	cattle	Kaminza	F	1 yrs	34	-	-	-	-	-	-	no																																					yes
KA026	cattle	Kaminza	F	1yrs	34	-	-	-	-	-	-	no																																					no
KA027	cattle	Kaminza	F	4 yrs	33	-	-	-	-	-	-	no																																					no
KA028	cattle	Kaminza	F	6 yrs	33	-	-	-	-	-	-	no																																					no
KA029	cattle	Kaminza	M	2 yrs	35	-	-	-	-	-	-	no																																					no
KA030	cattle	Kaminza	M	3 yrs	36	-	-	-	-	-	-	no																																					no
KA031	cattle	Kaminza	F	1 yrs	44	-	-	-	-	-	-	no																																					no
KA032	cattle	Kaminza	F	7 yrs	33	-	-	-	-	-	-	no																																					yes
KA033	cattle	Kaminza	M	3 yrs	40	-	-	-	-	-	-	no																																					no
KA034	cattle	Kaminza	F	4 yrs	32	-	-	-	-	-	-	no																																					no
KA035	cattle	Kaminza	M	3 yrs	33	-	-	-	-	-	-	no																																					no
KA036	cattle	Kaminza	F	2 yrs	36	-	-	-	-	-	-	no																																					no
KA037	cattle	Kaminza	F	4 yrs	36	-	-	-	-	-	-	no																																					yes
KA038	cattle	Kaminza	M	4 yrs	35	+	-	-	-	-	-	yes	33	0	0	33	0	0	0	0	0	0	0	0	0	0	0	0	0	0	0	0	0	0	0	0	0	0	0	0	0	0	0	0	0	0	1	3	no
KA039	cattle	Kaminza	F	4 yrs	19	-	-	-	-	-	-	no																																					yes
KA040	cattle	Kaminza	F	6 yrs	37	+	-	-	-	-	-	yes	3	3	0	0	0	0	0	0	0	0	0	0	0	0	0	0	0	0	0	0	0	0	0	0	0	0	0	0	0	0	0	0	0	0	1	2	no
KA041	cattle	Kaminza	M	8 yrs	36	-	-	-	-	-	-	no																																					no
KA042	cattle	Kaminza	F	1 yrs	31	-	-	-	-	-	-	no																																					no
KA043	cattle	Kaminza	F	4 yrs	28	-	-	-	-	-	-	no																																					no
KA044	cattle	Kaminza	F	8 yrs	30	-	-	-	-	-	-	no																																					no
KA045	cattle	Kaminza	F	3 yrs	35	-	-	-	-	-	-	no																																					no
KA046	cattle	Kaminza	F	3 yrs	34	-	-	-	-	-	-	no																																					yes
KA047	cattle	Kaminza	M	2 yrs	35	-	-	-	-	-	-	no																																					no
KA048	cattle	Kaminza	F	6 yrs	27	+	-	-	-	-	-	yes	0	0	0	0	0	0	0	0	0	0	0	0	0	0	0	0	0	0	0	0	0	0	0	0	0	0	0	0	0	0	0	0	0	0	0	0	no
KA049	cattle	Kaminza	F	8 yrs	35	-	-	-	-	-	-	no																																					no
KA050	cattle	Kaminza	F	4 yrs	36	-	-	-	-	-	-	no																																					yes
KA051	cattle	Kaminza	M	2 yrs	34	-	-	-	-	-	-	no																																					no
KA052	cattle	Kaminza	M	3 yrs	37	-	-	-	-	-	-	no																																					no
KA053	cattle	Kaminza	M	2 yrs	34	-	-	-	-	-	-	no																																					no
KA054	cattle	Kaminza	F	4 yrs	35	-	-	-	-	-	-	no																																					no
KA055	cattle	Kaminza	F	3 yrs	40	-	-	-	-	-	-	no																																					no
KA056	cattle	Kaminza	F	2 yrs	41	-	-	-	-	-	-	no																																					yes
KA057	cattle	Kaminza	F	6 yrs	30	-	-	-	-	-	-	no																																					no
KA058	cattle	Kaminza	F	2 yrs	29	-	-	-	-	-	-	no																																					no
KA059	cattle	Kaminza	M	2 yrs	30	-	-	-	-	-	-	no																																					no
KA060	cattle	Kaminza	F	1 yrs	20	-	-	-	-	-	-	no																																					yes
KA061	cattle	Kaminza	F	5 yrs	29	-	-	-	-	-	-	no																																					no
KA062	cattle	Kaminza	F	5 yrs	36	-	-	-	-	-	-	no																																					no
KA063	cattle	Kaminza	F	3 yrs	40	-	-	-	-	-	-	no																																					no
KA064	cattle	Kaminza	F	5 yrs	29	-	-	-	-	-	-	no																																					no
KA065	cattle	Kaminza	F	6 yrs	36	-	-	-	-	-	-	no																																					no
KA066	cattle	Kaminza	F	6 yrs	39	-	-	-	-	-	-	no																																					yes
KA067	cattle	Kaminza	F	3 yrs	37	-	-	-	-	-	-	no																																					no
KA068	cattle	Kaminza	M	2 yrs	32	-	-	-	-	-	-	no																																					no
KA069	cattle	Kaminza	F	3 yrs	42	-	-	-	-	-	-	no																																					yes
KA070	cattle	Kaminza	F	5 yrs	33	-	-	-	-	-	-	no																																					no
KA071	cattle	Kaminza	F	6 yrs	39	-	-	-	-	-	-	no																																					yes
KA072	cattle	Kaminza	F	4 yrs	38	-	-	-	-	-	-	no																																					no
KA073	cattle	Kaminza	F	8 yrs	29	-	-	-	-	-	-	no																																					yes
KA074	cattle	Kaminza	F	8 yrs	35	-	-	-	-	-	-	no																																					yes
KA075	cattle	Kaminza	F	9 yrs	30	-	-	-	-	-	-	no																																					no
KA076	cattle	Kaminza	F	7 yrs	36	-	-	-	-	-	-	no																																					no
KA077	cattle	Kaminza	F	1 yrs	36	-	-	-	-	-	-	no																																					no
KA078	cattle	Kaminza	F	9 yrs	34	-	-	-	-	-	-	no																																					yes
KA079	cattle	Kaminza	M	1 yrs	29	-	-	-	-	-	-	no																																					no
KA080	cattle	Kaminza	F	2 yrs	29	-	-	-	-	-	-	no																																					no
KA081	cattle	Kaminza	F	3 yrs	29	-	-	-	-	-	-	no																																					no
KA082	cattle	Kaminza	M	4 yrs	21	+	-	-	-	-	-	yes	72	0	69	0	0	0	0	0	0	0	0	0	0	3	0	0	0	0	0	0	0	0	0	0	0	0	0	0	0	0	0	0	0	0	2	13	no
KA083	cattle	Kaminza	M	2 yrs	16	-	-	-	-	-	-	no																																					no
KA084	cattle	Kaminza	M	4 yrs	30	+	-	-	-	-	-	yes	0	0	0	0	0	0	0	0	0	0	0	0	0	0	0	0	0	0	0	0	0	0	0	0	0	0	0	0	0	0	0	0	0	0	0	0	no
KA085	cattle	Kaminza	F	6 yrs	27	-	-	-	-	-	-	no																																					no
IY001	cattle	Iyanda	F	5 yrs	32	-	-	-	-	-	-	no																																					no
IY002	cattle	Iyanda	F	1 yrs		-	-	-	-	-	-	no																																					yes
IY003	cattle	Iyanda	M	7 yrs		-	-	-	-	-	-	no																																					no
IY004	cattle	Iyanda	M	2 yrs		-	-	-	-	-	-	no																																					no
IY005	cattle	Iyanda	F	2 yrs		-	-	-	-	-	-	no																																					no
IY006	cattle	Iyanda	F	8 yrs		-	-	-	-	-	-	no																																					yes
IY007	cattle	Iyanda	F	8 yrs	25	-	-	-	-	-	-	no																																					no
IY008	cattle	Iyanda	F	2 yrs	29	-	-	-	-	-	-	no																																					no
IY009	cattle	Iyanda	M	3 yrs	32	-	-	-	-	-	-	no																																					no
IY010	cattle	Iyanda	M	1 yrs	33	-	-	-	-	-	-	no																																					no
IY011	cattle	Iyanda	F	2 yrs	29	-	-	-	-	-	-	no																																					yes
IY012	cattle	Iyanda	F	3 yrs	31	-	-	-	-	-	-	no																																					yes
IY013	cattle	Iyanda	F	5 yrs	33	-	-	-	-	-	-	no																																					no
IY014	cattle	Iyanda	M	15 yrs	34	-	-	-	-	-	-	no																																					yes
IY015	cattle	Iyanda	M	2 yrs	28	-	-	-	-	-	-	no																																					no
IY016	cattle	Iyanda	M	1 yrs	29	-	-	-	-	-	-	no																																					yes
IY017	cattle	Iyanda	F	2 yrs	23	-	-	-	-	-	-	no																																					yes
IY018	cattle	Iyanda	F	2 yrs	33	-	-	-	-	-	-	no																																					no
IY019	cattle	Iyanda	M	3 yrs	33	-	-	-	-	-	-	no																																					yes
IY020	cattle	Iyanda	M	1.5 yrs	30	-	-	-	-	-	-	no																																					yes
IY021	cattle	Iyanda	M	4 yrs	33	-	-	-	-	-	-	no																																					yes
IY022	cattle	Iyanda	F	4 yrs	30	-	-	-	-	-	-	no																																					no
IY023	cattle	Iyanda	F	2yrs	33	-	-	-	-	-	-	no																																					no
IY024	cattle	Iyanda	F	5 yrs	30	-	-	-	+	-	-	yes	0	0	0	0	0	0	0	0	0	0	0	0	0	0	0	0	0	0	0	0	0	0	0	0	0	0	0	0	0	0	0	0	0	0	0	0	no
IY025	cattle	Iyanda	M	7 yrs	40	-	-	-	-	-	+	no																																					no
IY026	cattle	Iyanda	F	3 yrs	34	-	-	-	-	-	-	no																																					no
IY027	cattle	Iyanda	F	5 yrs	27	-	-	-	-	-	-	no																																					no
IY028	cattle	Iyanda	F	8 yrs	29	-	-	-	-	-	-	no																																					yes
IY029	cattle	Iyanda	M	5 yrs	30	-	-	-	-	-	-	no																																					no
IY030	cattle	Iyanda	M	4 yrs	28	-	-	-	-	-	-	no																																					yes
IY031	cattle	Iyanda	F	6 yrs	41	-	-	-	-	-	-	no																																					no
IY032	cattle	Iyanda	F	7 yrs	40	-	-	-	-	-	-	no																																					no
IY033	cattle	Iyanda	M	3 yrs	39	-	-	-	-	-	-	no																																					no
IY034	cattle	Iyanda	M	3 yrs	36	-	-	-	-	-	-	no																																					no
IY035	cattle	Iyanda	M	3yrs	31	-	-	-	+	-	-	yes	722	0	8	0	0	0	0	0	0	0	0	0	0	0	0	0	0	0	0	0	0	0	0	0	0	0	0	0	0	0	0	0	0	714	2	19	no
IY036	cattle	Iyanda	M	4 yrs	28	-	-	-	-	-	-	no																																					no
IY037	cattle	Iyanda	F	2 yrs	35	-	-	-	-	-	-	no																																					yes
IY038	cattle	Iyanda	M	4 yrs	25	-	-	-	-	-	-	no																																					no
IY039	cattle	Iyanda	F	3 yrs	34	-	-	-	-	-	-	no																																					yes
IY040	cattle	Iyanda	F	2 yrs	37	-	-	-	-	-	-	no																																					yes
IY041	cattle	Iyanda	F	7 yrs	24	-	-	-	-	-	-	no																																					no
IY042	cattle	Iyanda	F	2 yrs	33	-	-	-	-	-	-	no																																					no
IY043	cattle	Iyanda	F	2 yrs	33	-	-	-	-	-	-	no																																					no
IY044	cattle	Iyanda	F	2 yrs	36	-	-	-	-	-	-	no																																					no
IY045	cattle	Iyanda	F	2 yrs	36	-	-	-	-	-	-	no																																					no
IY046	cattle	Iyanda	F	2 yrs	31	-	-	-	-	-	-	no																																					no
IY047	cattle	Iyanda	M	2.5 yrs	35	-	-	-	-	-	-	no																																					no
IY048	cattle	Iyanda	F	4 yrs	23	-	-	-	-	-	-	no																																					no
IY049	cattle	Iyanda	F	4 yrs	26	-	-	-	-	-	-	no																																					no
IY050	cattle	Iyanda	F	4 yrs	32	-	-	-	-	-	-	no																																					no
IY051	cattle	Iyanda	M	2 yrs	40	-	-	-	-	-	-	no																																					no
IY052	cattle	Iyanda	M	1 yrs	31	-	-	-	-	-	-	no																																					no
IY053	cattle	Iyanda	F	3 yrs	29	-	-	-	-	-	-	no																																					no
IY054	cattle	Iyanda	F	2.5 yrs	30	+	-	-	-	-	-	yes	0	0	0	0	0	0	0	0	0	0	0	0	0	0	0	0	0	0	0	0	0	0	0	0	0	0	0	0	0	0	0	0	0	0	0	0	no
IY055	cattle	Iyanda	F	7 yrs	26	-	-	-	-	-	-	no																																					no
IY056	cattle	Iyanda	F	4 yrs	35	-	-	-	-	-	-	no																																					no
IY057	cattle	Iyanda	M	1 yrs	34	-	-	-	-	-	-	no																																					no
IY058	cattle	Iyanda	M	3 yrs	26	-	-	-	-	-	-	no																																					no
IY059	cattle	Iyanda	M	3 yrs	38	-	-	-	-	-	-	no																																					no
IY060	cattle	Iyanda	F	3 yrs	33	-	-	-	-	-	-	no																																					no
IY061	cattle	Iyanda	M	3 yrs	35	-	-	-	-	-	-	no																																					no
IY062	cattle	Iyanda	F	5 yrs	40	-	-	-	-	-	+	no																																					yes
IY063	cattle	Iyanda	M	4 yrs	34	-	-	-	-	-	-	no																																					no
IY064	cattle	Iyanda	F	4 yrs	26	-	-	-	-	-	-	no																																					no
IY065	cattle	Iyanda	F	3 yrs	39	-	-	-	-	-	-	no																																					no
IY066	cattle	Iyanda	F	4 yrs	31	-	-	-	-	-	-	no																																					no
IY067	cattle	Iyanda	M	3 yrs	29	-	-	-	-	-	-	no																																					no
IY068	cattle	Iyanda	F	6 yrs	26	-	-	-	-	-	-	no																																					no
IY069	cattle	Iyanda	F	6 yrs	26	-	-	-	-	-	-	no																																					no
IY070	cattle	Iyanda	M	4 yrs	29	-	-	-	-	-	-	no																																					no
IY071	cattle	Iyanda	F	6 yrs	29	-	-	-	-	-	-	no																																					no
IY072	cattle	Iyanda	F	3 yrs	31	-	-	-	-	-	-	no																																					no
IY073	cattle	Iyanda	F	4 yrs	31	-	-	-	-	-	+	no																																					yes
IY074	cattle	Iyanda	M	7 months	36	-	-	-	-	-	-	no																																					no
IY075	cattle	Iyanda	F	4 yrs	31	-	-	-	-	-	+	no																																					yes
IY076	cattle	Iyanda	F	6 yrs	29	-	-	-	-	-	-	no																																					no
IY077	cattle	Iyanda	M	5 yrs	31	-	-	-	-	-	-	no																																					no
IY078	cattle	Iyanda	M	3 yrs	36	-	-	-	-	-	-	no																																					no
IY079	cattle	Iyanda	F	3 yrs	33	-	-	-	-	-	-	no																																					no
IY080	cattle	Iyanda	F	4 yrs	29	-	-	-	-	-	-	no																																					no
IY081	cattle	Iyanda	F	8 yrs	28	-	-	-	-	-	-	no																																					no
IY082	cattle	Iyanda	M	3 yrs	37	-	-	-	-	-	-	no																																					no
IY083	cattle	Iyanda	M	3 yrs	25	-	-	-	-	+	-	yes	3	0	0	0	0	0	0	0	0	0	0	0	0	3	0	0	0	0	0	0	0	0	0	0	0	0	0	0	0	0	0	0	0	0	1	16	no
IY084	cattle	Iyanda	F	3 yrs	34	-	-	-	-	-	-	no																																					no
IY085	cattle	Iyanda	F	8 yrs	33	-	-	-	-	-	-	no																																					yes
IY086	cattle	Iyanda	M	2 yrs	31	-	-	-	-	-	-	no																																					no
IY087	cattle	Iyanda	F	7 yrs	29	-	-	-	-	-	-	no																																					no
IY088	cattle	Iyanda	F	4 yrs	33	-	-	-	-	-	-	no																																					no
IY089	cattle	Iyanda	F	5 yrs	40	-	-	-	-	-	-	no																																					no
IY090	cattle	Iyanda	F	4 yrs	33	-	-	-	-	-	+	no																																					no
NN001	cattle	New ngoma	F	4 yrs	29	-	-	-	-	-	-	no																																					no
NN002	cattle	New ngoma	F	2 yrs	28	-	-	-	-	-	-	no																																					yes
NN003	cattle	New ngoma	F	4 yrs	37	-	-	-	-	-	-	no																																					yes
NN004	cattle	New ngoma	F	5 yrs	36	-	-	-	-	-	-	no																																					no
NN005	cattle	New ngoma	F	2 yrs	33	-	-	-	-	-	-	no																																					yes
NN006	cattle	New ngoma	M	7 yrs	34	-	-	-	-	-	-	no																																					yes
NN007	cattle	New ngoma	F	7 yrs	31	-	-	-	-	-	-	no																																					no
NN008	cattle	New ngoma	F	5 yrs	27	-	-	-	-	-	-	no																																					no
NN009	cattle	New ngoma	F	6 yrs	27	-	-	-	-	-	-	no																																					no
NN010	cattle	New ngoma	F		34	-	-	-	-	-	-	no																																					no
NN011	cattle	New ngoma	F	6 yrs	26	-	-	-	-	-	-	no																																					yes
NN012	cattle	New ngoma	F	6 yrs	27	-	-	-	-	-	+	no																																					yes
NN013	cattle	New ngoma	M	3 yrs	35	-	-	-	-	-	-	no																																					no
NN014	cattle	New ngoma	F	6 yrs	28	-	-	-	-	-	-	no																																					no
NN015	cattle	New ngoma	F	7 yrs	38	-	-	-	-	-	-	no																																					no
NN016	cattle	New ngoma	F	7 yrs	33	-	-	-	-	-	-	no																																					no
NN017	cattle	New ngoma	M	2 yrs	31	-	-	-	-	-	+	no																																					yes
NN018	cattle	New ngoma	F	6 yrs	36	-	-	-	-	-	+	no																																					yes
NN019	cattle	New ngoma	F	9 yrs	32	-	-	-	-	-	-	no																																					yes
NN020	cattle	New ngoma	F	4 yrs	27	-	-	-	-	-	-	no																																					no
NN021	cattle	New ngoma	M	4 yrs	26	-	-	-	-	-	-	no																																					yes
NN022	cattle	New ngoma	M	2.5 yrs	36	-	-	-	-	-	-	no																																					no
NN023	cattle	New ngoma	F	6 yrs	29	-	-	-	-	-	-	no																																					yes
NN024	cattle	New ngoma	F	7 yrs	31	-	-	-	-	-	-	no																																					yes
NN025	cattle	New ngoma	F	4 yrs	40	-	-	-	-	-	-	no																																					yes
NN026	cattle	New ngoma	F	1.5 yrs	34	-	-	-	-	-	-	no																																					yes
NN027	cattle	New ngoma	F	1 yrs	37	-	-	-	-	-	-	no																																					yes
NN028	cattle	New ngoma	F	4 yrs	33	-	-	-	-	-	-	no																																					no
NN029	cattle	New ngoma	M	9 yrs	30	-	-	-	-	-	-	no																																					no
NN030	cattle	New ngoma	F	2 yrs	35	-	-	-	-	-	-	no																																					no
NN031	cattle	New ngoma	M	3 yrs	35	-	-	-	-	-	-	no																																					no
NN032	cattle	New ngoma	M	3 yrs	26	-	-	-	-	-	-	no																																					no
NN033	cattle	New ngoma	F	5 yrs	40	-	-	-	-	-	-	no																																					yes
NN034	cattle	New ngoma	M	1.5 yrs	41	-	-	-	-	-	-	no																																					yes
NN035	cattle	New ngoma	M	1.5 yrs	36	-	-	-	-	-	+	no																																					yes
NN036	cattle	New ngoma	F	7 yrs	33	-	-	-	-	-	-	no																																					yes
NN037	cattle	New ngoma	F	8 yrs	32	+	-	-	-	-	-	yes	1743	0	1716	27	0	0	0	0	0	0	0	0	0	0	0	0	0	0	0	0	0	0	0	0	0	0	0	0	0	0	0	0	0	0	2	4	no
NN038	cattle	New ngoma	F	2.5 yrs	44	-	-	-	-	-	-	no																																					no
NN039	cattle	New ngoma	F	2 yrs	41	-	-	-	-	-	-	no																																					yes
NN040	cattle	New ngoma	F	3 months	44	+	-	-	-	-	-	yes	0	0	0	0	0	0	0	0	0	0	0	0	0	0	0	0	0	0	0	0	0	0	0	0	0	0	0	0	0	0	0	0	0	0	0	0	no
NN041	cattle	New ngoma	F	2 months	45	-	-	-	-	-	-	no																																					yes
NN042	cattle	New ngoma	M	6 yrs	43	-	-	-	-	-	-	no																																					yes
NN043	cattle	New ngoma	F	7 yrs	35	-	-	-	-	-	-	no																																					yes
NN044	cattle	New ngoma	M	4 yrs	30	-	-	-	-	-	-	no																																					yes
NN045	cattle	New ngoma	F	7 yrs	32	-	-	-	-	-	-	no																																					no
NN046	cattle	New ngoma	F	6 yrs	33	-	-	-	-	-	-	no																																					no
NN047	cattle	New ngoma	M	4 yrs	27	-	-	-	-	-	-	no																																					no
NN048	cattle	New ngoma	M	4 yrs	37	-	-	-	-	-	-	no																																					no
NN049	cattle	New ngoma	M	1 yrs	34	-	-	-	-	-	-	no																																					no
NN050	cattle	New ngoma	M	3 yrs	39	-	-	-	-	-	-	no																																					no
NN051	cattle	New ngoma	F	6 yrs	29	-	-	-	-	-	-	no																																					yes
NN052	cattle	New ngoma	M	3 yrs	31	-	-	-	-	-	-	no																																					yes
NN053	cattle	New ngoma	M	6 yrs	35	-	-	-	-	-	-	no																																					no
NN054	cattle	New ngoma	F	6 yrs	41	-	-	-	-	-	-	no																																					no
NN055	cattle	New ngoma	M	2.5 yrs	36	-	-	-	-	-	+	no																																					no
NN056	cattle	New ngoma	M	4 yrs	32	-	-	-	-	-	-	no																																					yes
NN057	cattle	New ngoma	M	5 yrs	30	-	-	-	-	-	+	no																																					no
NN058	cattle	New ngoma	F	6 yrs	41	-	-	-	-	-	-	no																																					yes
NN059	cattle	New ngoma	F	7 yrs	39	-	-	-	-	-	-	no																																					yes
NN060	cattle	New ngoma	M	8 yrs	26	+	-	-	-	-	-	yes	0	0	0	0	0	0	0	0	0	0	0	0	0	0	0	0	0	0	0	0	0	0	0	0	0	0	0	0	0	0	0	0	0	0	0	0	yes
NN061	cattle	New ngoma	F	4 yrs	40	-	-	-	-	-	-	no																																					no
NN062	cattle	New ngoma	F	6 yrs	30	+	-	-	-	-	-	yes	641	0	641	0	0	0	0	0	0	0	0	0	0	0	0	0	0	0	0	0	0	0	0	0	0	0	0	0	0	0	0	0	0	0	1	1	yes
NN063	cattle	New ngoma	F	3 yrs	39	-	-	-	-	-	+	no																																					yes
NN064	cattle	New ngoma	F	3 yrs	34	-	-	-	-	-	-	no																																					yes
NN065	cattle	New ngoma	F	4 yrs	34	-	-	-	-	-	-	no																																					no
NN066	cattle	New ngoma	M	3 yrs	32	-	-	-	-	-	-	no																																					yes
NN067	cattle	New ngoma	M	3 yrs	27	-	-	-	-	-	-	no																																					no
NN068	cattle	New ngoma	F	8 yrs	25	-	-	-	-	-	-	no																																					yes
NN069	cattle	New ngoma	M	10 yrs	21	+	-	-	-	-	-	yes	55	0	55	0	0	0	0	0	0	0	0	0	0	0	0	0	0	0	0	0	0	0	0	0	0	0	0	0	0	0	0	0	0	0	1	1	no
NN070	cattle	New ngoma	F	1.5 yrs	38	-	-	-	-	-	-	no																																					no
NN071	cattle	New ngoma	F	5 yrs	25	-	-	-	-	-	-	no																																					no
NN072	cattle	New ngoma	M	3 yrs	32	+	-	-	-	-	-	yes	51	0	34	17	0	0	0	0	0	0	0	0	0	0	0	0	0	0	0	0	0	0	0	0	0	0	0	0	0	0	0	0	0	0	2	4	no
NN073	cattle	New ngoma	F	2 yrs	37	-	-	-	-	-	-	no																																					yes
NN074	cattle	New ngoma	M	4 yrs	45	-	-	-	-	-	-	no																																					yes
NN075	cattle	New ngoma	F	2 yrs	42	-	-	-	-	-	-	no																																					yes
NN076	cattle	New ngoma	F	8 yrs	26	-	-	-	-	-	-	no																																					yes
NN077	cattle	New ngoma	M	8 months	31	-	-	-	-	-	-	no																																					yes
NN078	cattle	New ngoma	F	8 yrs	27	-	-	-	-	-	-	no																																					no
NN079	cattle	New ngoma	M	1.5 yrs	28	+	-	-	-	-	-	yes	1346	0	879	467	0	0	0	0	0	0	0	0	0	0	0	0	0	0	0	0	0	0	0	0	0	0	0	0	0	0	0	0	0	0	2	4	no
NN080	cattle	New ngoma	M	8 months	38	-	-	-	-	-	-	no																																					yes
NN081	cattle	New ngoma	F	7 yrs	37	-	-	-	-	-	-	no																																					yes
NN082	cattle	New ngoma	F	2 yrs	43	-	-	-	-	-	-	no																																					no
NN083	cattle	New ngoma	F	4 yrs	24	-	-	-	-	-	-	no																																					yes
NN084	cattle	New ngoma	F	2 yrs	33	-	-	-	-	+	-	yes	0	0	0	0	0	0	0	0	0	0	0	0	0	0	0	0	0	0	0	0	0	0	0	0	0	0	0	0	0	0	0	0	0	0	0	0	no
NN085	cattle	New ngoma	F	1.5 yrs	19	+	-	-	-	-	-	yes	27	0	27	0	0	0	0	0	0	0	0	0	0	0	0	0	0	0	0	0	0	0	0	0	0	0	0	0	0	0	0	0	0	0	1	1	no
NN086	cattle	New ngoma	F	7 yrs	30	-	-	-	-	-	-	no																																					no
NN087	cattle	New ngoma	M	1 yrs	35	-	-	-	-	-	+	no																																					no
NN088	cattle	New ngoma	M	8 months	40	-	-	-	-	-	-	no																																					no
NN089	cattle	New ngoma	F	2 yrs	43	-	-	-	-	-	-	no																																					no
NN090	cattle	New ngoma	F	8 yrs	33	-	-	-	-	-	-	no																																					yes
NN091	cattle	New ngoma	F	5 yrs	28	-	-	-	-	-	-	no																																					yes
NN092	cattle	New ngoma	F	2 yrs	37	-	-	-	-	-	-	no																																					no
NN093	cattle	New ngoma	F	2 yrs	30	-	-	-	-	-	-	no																																					yes
NN094	cattle	New ngoma	M	5 months	33	-	-	-	-	-	-	no																																					no
NN095	cattle	New ngoma	F	8 yrs	29	-	-	-	-	-	-	no																																					no
NN096	cattle	New ngoma	F	4 yrs	31	+	-	-	-	-	-	yes	2032	5	1388	639	0	0	0	0	0	0	0	0	0	0	0	0	0	0	0	0	0	0	0	0	0	0	0	0	0	0	0	0	0	0	3	6	yes
NN097	cattle	New ngoma	F	4 yrs	29	+	-	-	-	-	-	yes	372	0	203	166	0	0	0	0	0	0	0	0	0	3	0	0	0	0	0	0	0	0	0	0	0	0	0	0	0	0	0	0	0	0	3	14	yes
NN098	cattle	New ngoma	M	3 yrs	22	+	-	-	-	-	-	yes	3	0	3	0	0	0	0	0	0	0	0	0	0	0	0	0	0	0	0	0	0	0	0	0	0	0	0	0	0	0	0	0	0	0	1	1	no
NN099	cattle	New ngoma	F	5 yrs	28	-	-	-	-	-	-	no																																					yes
NN100	cattle	New ngoma	M	5 yrs	31	-	-	-	-	-	-	no																																					yes
NN101	cattle	New ngoma	F	8 yrs	33	-	-	-	-	-	-	no																																					no
NN102	cattle	New ngoma	M	4 yrs	38	-	-	-	-	-	-	no																																					no
BA001	cattle	Basanga	F	7 yrs	40	-	-	-	-	-	-	no																																					no
BA002	cattle	Basanga	F	7 yrs	31	-	-	-	-	-	-	no																																					no
BA003	cattle	Basanga	F	3 yrs	36	-	-	-	-	-	-	no																																					yes
BA004	cattle	Basanga	F	3 yrs	35	-	-	-	-	-	-	no																																					no
BA005	cattle	Basanga	F	6 yrs	35	-	-	-	-	-	-	no																																					yes
BA006	cattle	Basanga	F	13 yrs	31	-	-	-	-	-	-	no																																					yes
BA007	cattle	Basanga	F	8 yrs	30	-	-	-	-	-	-	no																																					no
BA008	cattle	Basanga	M	2 yrs	36	-	-	-	-	-	-	no																																					yes
BA009	cattle	Basanga	M	7 yrs	35	-	-	-	-	-	-	no																																					yes
BA010	cattle	Basanga	M	3 yrs	37	-	-	-	-	-	-	no																																					yes
BA011	cattle	Basanga	M	3 yrs	14	-	-	-	-	-	-	no																																					no
BA012	cattle	Basanga	M	2 yrs	33	-	-	-	-	-	-	no																																					yes
BA013	cattle	Basanga	M	6 months	35	-	-	-	-	-	-	no																																					no
BA014	cattle	Basanga	M	5 yrs	32	-	-	-	-	-	-	no																																					yes
BA015	cattle	Basanga	F	11 yrs	30	-	-	-	-	-	-	no																																					no
BA016	cattle	Basanga	F	6 yrs	14	+	-	-	-	-	+	yes	0	0	0	0	0	0	0	0	0	0	0	0	0	0	0	0	0	0	0	0	0	0	0	0	0	0	0	0	0	0	0	0	0	0	0	0	no
BA017	cattle	Basanga	M	6 months	29	-	-	-	-	-	-	no																																					yes
BA018	cattle	Basanga	M	2 yrs	35	-	-	-	-	-	-	no																																					yes
BA019	cattle	Basanga	F	5 yrs	36	-	-	-	-	-	-	no																																					yes
BA020	cattle	Basanga	M	4 yrs	31	-	-	-	-	-	-	no																																					yes
BA021	cattle	Basanga	F	5 yrs	31	-	-	-	-	-	-	no																																					no
BA022	cattle	Basanga	F	7 yrs	29	-	-	-	-	-	-	no																																					no
BA023	cattle	Basanga	F	7 yrs	38	-	-	-	-	-	-	no																																					yes
BA024	cattle	Basanga	F	5 yrs	25	-	-	-	-	-	-	no																																					yes
BA025	cattle	Basanga	F	5 yrs	28	-	-	-	-	-	-	no																																					yes
BA026	cattle	Basanga	F	7 yrs	25	-	-	-	-	-	-	no																																					yes
BA027	cattle	Basanga	M	4 yrs	13	+	-	-	-	-	-	yes	18	0	0	18	0	0	0	0	0	0	0	0	0	0	0	0	0	0	0	0	0	0	0	0	0	0	0	0	0	0	0	0	0	0	1	3	no
BA028	cattle	Basanga	M	4 yrs	34	-	-	-	-	-	-	no																																					yes
BA029	cattle	Basanga	M	6 months	33	-	-	-	-	-	-	no																																					no
BA030	cattle	Basanga	M	2 yrs	34	-	-	-	-	-	-	no																																					no
BA031	cattle	Basanga	M	2 yrs	20	-	-	-	-	-	-	no																																					yes
BA032	cattle	Basanga	F	1 yrs	25	-	-	-	-	-	-	no																																					yes
BA033	cattle	Basanga	M	1 yrs	28	-	-	-	-	-	-	no																																					no
BA034	cattle	Basanga	F	1.2 yrs	32	-	-	-	-	-	-	no																																					no
BA035	cattle	Basanga	F	1 yrs	28	-	-	-	+	-	-	yes	0	0	0	0	0	0	0	0	0	0	0	0	0	0	0	0	0	0	0	0	0	0	0	0	0	0	0	0	0	0	0	0	0	0	0	0	yes
BA036	cattle	Basanga	F	1.2 yrs	38	-	-	-	-	-	-	no																																					no
BA037	cattle	Basanga	F	1.2 yrs	36	-	-	-	-	-	-	no																																					no
BA038	cattle	Basanga	F	1 yrs	39	-	-	-	+	-	-	yes	0	0	0	0	0	0	0	0	0	0	0	0	0	0	0	0	0	0	0	0	0	0	0	0	0	0	0	0	0	0	0	0	0	0	0	0	yes
BA039	cattle	Basanga	M	1 yrs	26	-	-	-	+	-	-	yes	0	0	0	0	0	0	0	0	0	0	0	0	0	0	0	0	0	0	0	0	0	0	0	0	0	0	0	0	0	0	0	0	0	0	0	0	no
BA040	cattle	Basanga	F	1.2 yrs	34	-	-	-	-	-	-	no																																					yes
BA041	cattle	Basanga	F	1.2 yrs	30	-	-	-	-	-	-	no																																					yes
BA042	cattle	Basanga	M	1,2 yrs	36	-	-	-	-	-	-	no																																					yes
BA043	cattle	Basanga	F	9 months	34	-	-	-	-	+	-	yes	0	0	0	0	0	0	0	0	0	0	0	0	0	0	0	0	0	0	0	0	0	0	0	0	0	0	0	0	0	0	0	0	0	0	0	0	no
BA044	cattle	Basanga	M	1.2 yrs	25	-	-	-	-	-	-	no																																					no
BA045	cattle	Basanga	M	1 yrs	21	-	-	-	-	-	-	no																																					no
BA046	cattle	Basanga	M	4 yrs	30	-	-	-	-	-	-	no																																					yes
BA047	cattle	Basanga	M	3 yrs	32	-	-	-	-	-	-	no																																					no
BA048	cattle	Basanga	M	7 yrs	36	-	-	-	-	+	-	yes	0	0	0	0	0	0	0	0	0	0	0	0	0	0	0	0	0	0	0	0	0	0	0	0	0	0	0	0	0	0	0	0	0	0	0	0	yes
BA049	cattle	Basanga	F	5 yrs	31	-	-	-	-	-	-	no																																					no
BA050	cattle	Basanga	F	3 yrs	37	-	-	-	-	-	-	no																																					yes
BA051	cattle	Basanga	M	3 yrs	35	-	-	-	-	-	+	no																																					yes
BA052	cattle	Basanga	M	1.8 yrs	26	-	-	-	-	-	-	no																																					no
BA053	cattle	Basanga	F	2 yrs	39	-	-	-	-	-	-	no																																					no
BA054	cattle	Basanga	M	3 yrs	35	-	-	-	-	-	-	no																																					no
BA055	cattle	Basanga	M	3 yrs	31	-	-	-	-	-	-	no																																					yes
BA056	cattle	Basanga	M	4 yrs	45	-	-	-	-	-	-	no																																					no
BA057	cattle	Basanga	F	4 yrs	38	-	-	-	-	-	-	no																																					no
BA058	cattle	Basanga	M	4 yrs	35	-	-	-	-	-	-	no																																					no
BA059	cattle	Basanga	M	5 yrs	40	-	-	-	-	-	+	no																																					no
BA060	cattle	Basanga	F	3 yrs	43	-	-	-	-	-	-	no																																					no
BA061	cattle	Basanga	M	2 yrs	31	-	-	-	-	-	-	no																																					yes
BA062	cattle	Basanga	M	3 yrs	38	-	-	-	-	-	-	no																																					yes
BA063	cattle	Basanga	F	5 yrs	34	-	-	-	-	-	-	no																																					no
BA064	cattle	Basanga	M	7 yrs	38	-	-	-	-	-	-	no																																					no
BA065	cattle	Basanga	M	7 yrs	25	-	-	-	-	-	+	no																																					no
BA066	cattle	Basanga	F	4 yrs	35	-	-	-	-	-	-	no																																					yes
BA067	cattle	Basanga	M	4 yrs	35	-	-	-	-	-	-	no																																					no
BA068	cattle	Basanga	M	4 yrs	32	-	-	-	-	-	-	no																																					yes
BA069	cattle	Basanga	F	6 yrs	31	-	-	-	-	-	-	no																																					no
BA070	cattle	Basanga	F	1.4 yrs	32	-	-	-	-	-	-	no																																					yes
BA071	cattle	Basanga	F	7 yrs	33	-	-	-	-	-	-	no																																					no
BA072	cattle	Basanga	F	6 yrs	46	-	-	-	-	-	-	no																																					no
BA073	cattle	Basanga	M	4 yrs	38	-	-	-	-	-	-	no																																					no
BA074	cattle	Basanga	F	5 yrs	28	-	-	-	-	-	-	no																																					no
BA075	cattle	Basanga	F	1.3 yrs	36	-	-	-	-	-	-	no																																					no
BA076	cattle	Basanga	F	4 yrs	33	-	-	-	-	-	-	no																																					yes
BA077	cattle	Basanga	F	6 yrs	31	-	-	-	-	-	-	no																																					yes
BA078	cattle	Basanga	F	5 yrs	40	-	-	-	-	-	-	no																																					yes
BA079	cattle	Basanga	M	8 yrs	43	-	-	-	-	-	-	no																																					no
BA080	cattle	Basanga	F	7 yrs	31	-	-	-	-	-	-	no																																					yes
BA081	cattle	Basanga	M	2 yrs	33	-	-	-	-	-	-	no																																					no
BA082	cattle	Basanga	F	6 yrs	33	-	-	-	-	-	-	no																																					no
BA083	cattle	Basanga	F	5 yrs	30	-	-	-	-	-	-	no																																					no
BA084	cattle	Basanga	M	3 yrs	38	-	-	-	-	-	-	no																																					no
BA085	cattle	Basanga	F	2 yrs	38	-	-	-	-	-	-	no																																					yes
BA086	cattle	Basanga	M	2 yrs	34	-	-	-	-	-	-	no																																					no
BA087	cattle	Basanga	F	4 yrs	34	-	-	-	-	-	-	no																																					no
BA088	cattle	Basanga	F	4 yrs	39	-	-	-	-	-	-	no																																					yes
BA089	cattle	Basanga	F	5 yrs	30	-	-	-	-	-	+	no																																					yes
BA090	cattle	Basanga	F	4 yrs	38	-	-	-	-	-	-	no																																					yes
BA091	cattle	Basanga	F	8 yrs	25	-	-	-	-	-	-	no																																					yes
BA092	cattle	Basanga	F	5 yrs	33	-	-	-	-	-	-	no																																					no
BA093	cattle	Basanga	F	8 yrs	32	-	-	-	-	-	-	no																																					no
BA094	cattle	Basanga	F	4 yrs	28	-	-	-	-	-	-	no																																					yes
BA095	cattle	Basanga	F	5 yrs	27	-	-	-	-	-	-	no																																					yes
BA096	cattle	Basanga	M	2 yrs	34	-	-	-	-	-	-	no																																					yes
BA097	cattle	Basanga	F	4 yrs	37	-	-	-	-	-	-	no																																					no
BA098	cattle	Basanga	F	6 yrs	25	-	-	-	-	-	-	no																																					no
BA099	cattle	Basanga	F	7 yrs	33	-	-	-	-	-	-	no																																					no
BA100	cattle	Basanga	F	9 y	31	-	-	-	-	-	-	no																																					no
BA101	cattle	Basanga	M	4 yrs	25	-	-	-	-	-	-	no																																					no
BA102	cattle	Basanga	M	1 yrs	22	-	-	-	-	-	-	no																																					no
BA103	cattle	Basanga	F	6 yrs	33	-	-	-	-	-	-	no																																					no
BA104	cattle	Basanga	F	4 yrs	34	-	-	-	-	-	-	no																																					no
BA105	cattle	Basanga	F	8 yrs	34	-	-	-	-	-	-	no																																					yes
BA106	cattle	Basanga	F	6 yrs	33	-	-	-	-	-	-	no																																					no
BA107	cattle	Basanga	F	10 yrs	36	-	-	-	-	-	-	no																																					no
BA108	cattle	Basanga	F	8 yrs	34	-	-	-	-	-	-	no																																					yes
BA109	cattle	Basanga	M	5 yrs	39	-	-	-	-	-	-	no																																					no
BA110	cattle	Basanga	M	3 yrs	34	-	-	-	-	-	+	no																																					yes
BA111	cattle	Basanga	M	5 yrs	38	-	-	-	-	-	-	no																																					no
BA112	cattle	Basanga	F	1.5 yrs	39	-	-	-	-	-	-	no																																					no
BA113	cattle	Basanga	F	8 yrs	31	-	-	-	-	-	-	no																																					no
BA114	cattle	Basanga	F	1.5 yrs	40	-	-	-	-	-	-	no																																					no
BA115	cattle	Basanga	F	3 yrs	36	-	-	-	-	-	-	no																																					no
BA116	cattle	Basanga	M	4 yrs	39	-	-	-	-	-	-	no																																					yes
Gp001	G. pallidipes	1				-	-	-	-	-		no
Gp002	G. pallidipes	1				-	-	-	-	-		no
Gp003	G. pallidipes	1				-	-	-	-	-		no
Gp004	G. pallidipes	1				-	-	-	-	-		no
Gp005	G. pallidipes	1				-	-	-	-	-		no
Gp006	G. pallidipes	1				-	-	-	-	-		no
Gp007	G. pallidipes	1				-	-	-	-	-		no
Gp008	G. pallidipes	1				+	-	-	-	-		yes	24398	23735	4	0	551	0	0	0	0	0	108	0	0	0	0	0	0	0	0	0	0	0	0	0	0	0	0	0	0	0	0	0	0	0	4	24
Gp009	G. pallidipes	1				-	-	-	-	-		no
Gp010	G. pallidipes	1				-	-	-	-	-		no
Gp011	G. pallidipes	1				-	-	-	-	-		no
Gp012	G. pallidipes	1				-	-	-	-	-		no
Gp013	G. pallidipes	1				+	-	-	-	-		yes	0	0	0	0	0	0	0	0	0	0	0	0	0	0	0	0	0	0	0	0	0	0	0	0	0	0	0	0	0	0	0	0	0	0	0	0
Gp014	G. pallidipes	1				+	-	-	-	-		yes	15749	14880	0	0	864	5	0	0	0	0	0	0	0	0	0	0	0	0	0	0	0	0	0	0	0	0	0	0	0	0	0	0	0	0	3	21
Gp015	G. pallidipes	1				+	-	-	-	-		yes	24150	0	17341	6774	0	0	25	7	0	0	0	0	0	3	0	0	0	0	0	0	0	0	0	0	0	0	0	0	0	0	0	0	0	0	5	29
Gp016	G. pallidipes	1				-	-	-	-	-		no
Gp017	G. pallidipes	1				-	-	-	-	-		no
Gp018	G. pallidipes	1				-	-	-	-	-		no
Gp019	G. pallidipes	1				-	-	-	-	-		no
Gp020	G. pallidipes	1				+	-	-	-	-		yes	0	0	0	0	0	0	0	0	0	0	0	0	0	0	0	0	0	0	0	0	0	0	0	0	0	0	0	0	0	0	0	0	0	0	0	0
Gp021	G. pallidipes	1				-	-	-	+	-		yes	0	0	0	0	0	0	0	0	0	0	0	0	0	0	0	0	0	0	0	0	0	0	0	0	0	0	0	0	0	0	0	0	0	0	0	0
Gp022	G. pallidipes	1				-	-	-	-	-		no
Gp023	G. pallidipes	1				-	-	-	-	-		no
Gp024	G. pallidipes	1				-	-	-	-	-		no
Gp025	G. pallidipes	1				-	-	-	-	-		no
Gp026	G. pallidipes	1				-	-	-	-	-		no
Gp027	G. pallidipes	1				-	-	-	-	-		no
Gp028	G. pallidipes	1				-	-	-	-	-		no
Gp029	G. pallidipes	1				-	-	-	-	-		no
Gp030	G. pallidipes	1				-	-	-	-	-		no
Gp031	G. pallidipes	1				-	-	-	-	-		no
Gp032	G. pallidipes	1				-	-	-	-	-		no
Gp033	G. pallidipes	1				-	-	-	-	-		no
Gp034	G. pallidipes	1				-	-	-	-	-		no
Gp035	G. pallidipes	1				-	-	-	+	-		yes	0	0	0	0	0	0	0	0	0	0	0	0	0	0	0	0	0	0	0	0	0	0	0	0	0	0	0	0	0	0	0	0	0	0	0	0
Gp036	G. pallidipes	1				-	-	-	-	-		no
Gp037	G. pallidipes	1				-	-	-	-	-		no
Gp038	G. pallidipes	1				+	-	-	-	-		yes	0	0	0	0	0	0	0	0	0	0	0	0	0	0	0	0	0	0	0	0	0	0	0	0	0	0	0	0	0	0	0	0	0	0	0	0
Gp039	G. pallidipes	1				+	-	-	-	-		yes	0	0	0	0	0	0	0	0	0	0	0	0	0	0	0	0	0	0	0	0	0	0	0	0	0	0	0	0	0	0	0	0	0	0	0	0
Gp040	G. pallidipes	1				-	-	-	-	-		no
Gp041	G. pallidipes	1				-	-	-	-	-		no
Gp042	G. pallidipes	1				-	-	-	-	-		no
Gp043	G. pallidipes	1				-	-	-	-	-		no
Gp044	G. pallidipes	1				-	-	-	-	-		no
Gp045	G. pallidipes	1				+	-	-	-	-		yes	0	0	0	0	0	0	0	0	0	0	0	0	0	0	0	0	0	0	0	0	0	0	0	0	0	0	0	0	0	0	0	0	0	0	0	0
Gp046	G. pallidipes	1				+	-	-	-	+		yes	33597	0	29070	3698	0	0	778	51	0	0	0	0	0	0	0	0	0	0	0	0	0	0	0	0	0	0	0	0	0	0	0	0	0	0	4	9
Gp047	G. pallidipes	1				-	-	-	-	-		no
Gp048	G. pallidipes	1				-	-	-	-	+		yes	0	0	0	0	0	0	0	0	0	0	0	0	0	0	0	0	0	0	0	0	0	0	0	0	0	0	0	0	0	0	0	0	0	0	0	0
Gp049	G. pallidipes	1				-	-	-	-	-		no
Gp050	G. pallidipes	1				-	-	-	-	-		no
Gp051	G. pallidipes	1				+	-	-	-	-		yes	0	0	0	0	0	0	0	0	0	0	0	0	0	0	0	0	0	0	0	0	0	0	0	0	0	0	0	0	0	0	0	0	0	0	0	0
Gp052	G. pallidipes	1				+	-	-	-	-		yes	0	0	0	0	0	0	0	0	0	0	0	0	0	0	0	0	0	0	0	0	0	0	0	0	0	0	0	0	0	0	0	0	0	0	0	0
Gp053	G. pallidipes	2				-	-	-	-	-		no
Gp054	G. pallidipes	2				-	-	+	-	-		yes	0	0	0	0	0	0	0	0	0	0	0	0	0	0	0	0	0	0	0	0	0	0	0	0	0	0	0	0	0	0	0	0	0	0	0	0
Gp056	G. pallidipes	2				-	-	-	-	-		no
Gp057	G. pallidipes	2				-	-	-	-	-		no
Gp058	G. pallidipes	2				-	-	-	-	-		no
Gp059	G. pallidipes	2				+	-	-	-	+		yes	35788	0	25211	3828	0	0	64	96	0	0	0	0	0	0	0	0	0	0	0	0	0	0	0	0	0	0	0	0	0	0	0	0	6589	0	5	34
Gp060	G. pallidipes	2				+	-	-	-	+		yes	10090	11	9480	413	0	0	174	12	0	0	0	0	0	0	0	0	0	0	0	0	0	0	0	0	0	0	0	0	0	0	0	0	0	0	5	26
Gp061	G. pallidipes	2				-	-	-	-	-		no
Gp062	G. pallidipes	2				-	-	-	-	-		no
Gp064	G. pallidipes	2				-	-	-	-	-		no
Gp065	G. pallidipes	2				-	-	-	-	-		no
Gp066	G. pallidipes	2				-	-	-	-	-		no
Gp067	G. pallidipes	2				-	-	-	-	-		no
Gp068	G. pallidipes	2				-	-	-	-	-		no
Gp069	G. pallidipes	2				-	-	-	-	-		no
Gp070	G. pallidipes	2				+	-	-	-	-		yes	0	0	0	0	0	0	0	0	0	0	0	0	0	0	0	0	0	0	0	0	0	0	0	0	0	0	0	0	0	0	0	0	0	0	0	0
Gp071	G. pallidipes	2				-	-	-	-	-		no
Gp073	G. pallidipes	2				-	-	-	-	-		no
Gp074	G. pallidipes	2				+	-	-	-	-		yes	0	0	0	0	0	0	0	0	0	0	0	0	0	0	0	0	0	0	0	0	0	0	0	0	0	0	0	0	0	0	0	0	0	0	0	0
Gp075	G. pallidipes	2				-	-	-	-	-		no
Gp076	G. pallidipes	2				-	-	-	-	-		no
Gp077	G. pallidipes	2				-	-	-	-	-		no
Gp078	G. pallidipes	2				-	-	-	-	-		no
Gp079	G. pallidipes	2				-	-	-	-	-		no
Gp080	G. pallidipes	2				-	-	-	-	-		no
Gp081	G. pallidipes	2				-	-	-	-	-		no
Gp082	G. pallidipes	2				-	-	-	-	-		no
Gp083	G. pallidipes	2				-	-	-	-	-		no
Gp084	G. pallidipes	2				-	-	-	-	-		no
Gp085	G. pallidipes	2				-	-	-	-	-		no
Gp086	G. pallidipes	2				-	-	-	-	-		no
Gp087	G. pallidipes	2				-	-	-	-	-		no
Gp088	G. pallidipes	2				-	-	-	-	-		no
Gp089	G. pallidipes	2				-	-	-	-	-		no
Gp090	G. pallidipes	2				-	-	-	-	-		no
Gp091	G. pallidipes	2				-	-	-	-	-		no
Gp092	G. pallidipes	2				-	-	-	-	-		no
Gp093	G. pallidipes	2				-	-	-	-	-		no
Gp094	G. pallidipes	2				-	-	-	-	-		no
Gp095	G. pallidipes	2				-	-	-	+	-		yes	0	0	0	0	0	0	0	0	0	0	0	0	0	0	0	0	0	0	0	0	0	0	0	0	0	0	0	0	0	0	0	0	0	0	0	0
Gp096	G. pallidipes	2				-	-	-	-	-		no
Gp097	G. pallidipes	2				-	-	-	-	-		no
Gp098	G. pallidipes	2				-	-	-	-	-		no
Gp099	G. pallidipes	2				-	-	-	-	-		no
Gp100	G. pallidipes	2				-	-	-	-	-		no
Gp101	G. pallidipes	2				-	-	-	-	-		no
Gp102	G. pallidipes	2				-	-	-	-	-		no
Gp104	G. pallidipes	2				-	-	-	-	-		no
Gp105	G. pallidipes	2				-	-	-	-	-		no
Gp106	G. pallidipes	2				-	-	-	-	-		no
Gp107	G. pallidipes	2				-	-	-	-	-		no
Gp108	G. pallidipes	2				-	-	-	-	-		no
Gp109	G. pallidipes	2				-	-	-	-	-		no
Gp111	G. pallidipes	2				-	-	-	-	-		no
Gp112	G. pallidipes	2				-	-	-	-	-		no
Gp114	G. pallidipes	2				-	-	-	-	-		no
Gp115	G. pallidipes	2				-	-	-	-	-		no
Gp116	G. pallidipes	2				-	-	-	-	-		no
Gp117	G. pallidipes	2				-	-	-	-	-		no
Gp118	G. pallidipes	2				-	-	-	-	-		no
Gp119	G. pallidipes	2				+	-	-	-	-		yes	30889	29026	0	0	1863	0	0	0	0	0	0	0	0	0	0	0	0	0	0	0	0	0	0	0	0	0	0	0	0	0	0	0	0	0	2	20
Gp121	G. pallidipes	2				-	-	-	-	-		no
Gp122	G. pallidipes	3				-	-	-	-	-		no
Gp123	G. pallidipes	3				-	-	-	-	-		no
Gp124	G. pallidipes	3				-	-	-	-	-		no
Gp125	G. pallidipes	3				-	-	-	-	+		yes	0	0	0	0	0	0	0	0	0	0	0	0	0	0	0	0	0	0	0	0	0	0	0	0	0	0	0	0	0	0	0	0	0	0	0	0
Gp126	G. pallidipes	3				-	-	-	-	-		no
Gp127	G. pallidipes	3				-	-	-	-	-		no
Gp128	G. pallidipes	4				-	-	-	-	-		no
Gp129	G. pallidipes	4				-	-	-	-	-		no
Gp131	G. pallidipes	4				-	-	-	-	-		no
Gp132	G. pallidipes	4				-	-	-	-	-		no
Gp133	G. pallidipes	4				-	-	-	-	-		no
Gp136	G. pallidipes	4				-	-	-	-	-		no
Gp137	G. pallidipes	4				-	-	-	-	-		no
Gp138	G. pallidipes	4				-	-	-	-	-		no
Gp139	G. pallidipes	4				-	-	-	-	-		no
Gp140	G. pallidipes	4				-	-	-	-	-		no
Gp141	G. pallidipes	4				-	-	-	-	-		no
Gp142	G. pallidipes	4				-	-	-	-	-		no
Gp143	G. pallidipes	4				-	-	-	-	-		no
Gp144	G. pallidipes	4				-	-	-	-	-		no
Gp145	G. pallidipes	4				-	-	-	-	-		no
Gp146	G. pallidipes	4				-	-	-	-	-		no
Gp147	G. pallidipes	4				-	-	-	-	-		no
Gp148	G. pallidipes	4				-	-	-	-	-		no
Gp149	G. pallidipes	4				-	-	-	-	-		no
Gp166	G. pallidipes	5				-	-	-	-	-		no
Gp167	G. pallidipes	5				+	-	-	-	-		yes	0	0	0	0	0	0	0	0	0	0	0	0	0	0	0	0	0	0	0	0	0	0	0	0	0	0	0	0	0	0	0	0	0	0	0	0
Gp168	G. pallidipes	5				-	-	-	-	-		no
Gp170	G. pallidipes	5				-	-	-	-	-		no
Gp171	G. pallidipes	5				-	-	-	-	+		yes	0	0	0	0	0	0	0	0	0	0	0	0	0	0	0	0	0	0	0	0	0	0	0	0	0	0	0	0	0	0	0	0	0	0	0	0
Gp172	G. pallidipes	5				-	-	-	-	-		no
Gp173	G. pallidipes	5				+	-	-	-	-		yes	0	0	0	0	0	0	0	0	0	0	0	0	0	0	0	0	0	0	0	0	0	0	0	0	0	0	0	0	0	0	0	0	0	0	0	0
Gp174	G. pallidipes	5				-	-	-	-	-		no
Gp175	G. pallidipes	5				-	-	-	-	-		no
Gp176	G. pallidipes	5				-	-	-	-	-		no
Gp177	G. pallidipes	5				-	-	-	-	-		no
Gp178	G. pallidipes	5				-	-	-	-	-		no
Gp179	G. pallidipes	5				-	-	-	-	+		yes	0	0	0	0	0	0	0	0	0	0	0	0	0	0	0	0	0	0	0	0	0	0	0	0	0	0	0	0	0	0	0	0	0	0	0	0
Gp180	G. pallidipes	5				-	+	+	-	-		yes	0	0	0	0	0	0	0	0	0	0	0	0	0	0	0	0	0	0	0	0	0	0	0	0	0	0	0	0	0	0	0	0	0	0	0	0
Gp181	G. pallidipes	5				-	-	-	+	+		yes	0	0	0	0	0	0	0	0	0	0	0	0	0	0	0	0	0	0	0	0	0	0	0	0	0	0	0	0	0	0	0	0	0	0	0	0
Gp182	G. pallidipes	5				-	-	-	-	-		no
Gp183	G. pallidipes	5				-	-	-	-	-		no
Gp184	G. pallidipes	5				-	-	-	-	+		yes	0	0	0	0	0	0	0	0	0	0	0	0	0	0	0	0	0	0	0	0	0	0	0	0	0	0	0	0	0	0	0	0	0	0	0	0
Gp185	G. pallidipes	5				-	-	-	-	+		yes	0	0	0	0	0	0	0	0	0	0	0	0	0	0	0	0	0	0	0	0	0	0	0	0	0	0	0	0	0	0	0	0	0	0	0	0
Gp186	G. pallidipes	5				-	-	-	-	-		no
Gp187	G. pallidipes	5				-	-	-	-	+		yes	0	0	0	0	0	0	0	0	0	0	0	0	0	0	0	0	0	0	0	0	0	0	0	0	0	0	0	0	0	0	0	0	0	0	0	0
Gp188	G. pallidipes	5				-	-	-	-	+		yes	0	0	0	0	0	0	0	0	0	0	0	0	0	0	0	0	0	0	0	0	0	0	0	0	0	0	0	0	0	0	0	0	0	0	0	0
Gp190	G. pallidipes	5				-	-	-	-	-		no
Gp191	G. pallidipes	5				-	-	-	-	+		yes	0	0	0	0	0	0	0	0	0	0	0	0	0	0	0	0	0	0	0	0	0	0	0	0	0	0	0	0	0	0	0	0	0	0	0	0
Gp192	G. pallidipes	5				-	-	-	-	-		no
Gp193	G. pallidipes	5				-	-	-	-	+		yes	0	0	0	0	0	0	0	0	0	0	0	0	0	0	0	0	0	0	0	0	0	0	0	0	0	0	0	0	0	0	0	0	0	0	0	0
Gp194	G. pallidipes	5				-	-	-	-	+		yes	0	0	0	0	0	0	0	0	0	0	0	0	0	0	0	0	0	0	0	0	0	0	0	0	0	0	0	0	0	0	0	0	0	0	0	0
Gp195	G. pallidipes	5				-	-	-	-	-		no
Gp196	G. pallidipes	5				-	-	-	-	-		no
Gp198	G. pallidipes	5				-	-	-	-	-		no
Gp199	G. pallidipes	5				-	-	-	-	-		no
Gp200	G. pallidipes	5				-	-	-	-	-		no
Gp201	G. pallidipes	5				-	-	-	-	-		no
Gp202	G. pallidipes	5				-	-	-	-	-		no
Gp203	G. pallidipes	5				+	-	-	-	-		yes	0	0	0	0	0	0	0	0	0	0	0	0	0	0	0	0	0	0	0	0	0	0	0	0	0	0	0	0	0	0	0	0	0	0	0	0
Gp204	G. pallidipes	5				-	-	-	-	-		no
Gp205	G. pallidipes	5				+	-	-	-	-		yes	26230	0	19841	4590	0	0	1544	255	0	0	0	0	0	0	0	0	0	0	0	0	0	0	0	0	0	0	0	0	0	0	0	0	0	0	4	9
Gp206	G. pallidipes	5				-	-	-	-	-		no
Gp208	G. pallidipes	5				-	-	-	-	-		no
Gp209	G. pallidipes	5				-	-	-	-	+		yes	0	0	0	0	0	0	0	0	0	0	0	0	0	0	0	0	0	0	0	0	0	0	0	0	0	0	0	0	0	0	0	0	0	0	0	0
Gp211	G. pallidipes	5				+	-	-	-	-		yes	0	0	0	0	0	0	0	0	0	0	0	0	0	0	0	0	0	0	0	0	0	0	0	0	0	0	0	0	0	0	0	0	0	0	0	0
Gp212	G. pallidipes	5				-	-	-	-	-		no
Gp213	G. pallidipes	5				-	-	-	-	-		no
Gp215	G. pallidipes	5				-	-	-	-	-		no
Gp216	G. pallidipes	5				-	-	-	-	-		no
Gp217	G. pallidipes	5				-	-	-	-	-		no
Gp219	G. pallidipes	5				-	-	-	-	-		no
Gp222	G. pallidipes	5				-	-	-	-	-		no
Gp223	G. pallidipes	5				-	-	-	-	+		yes	0	0	0	0	0	0	0	0	0	0	0	0	0	0	0	0	0	0	0	0	0	0	0	0	0	0	0	0	0	0	0	0	0	0	0	0
Gp224	G. pallidipes	5				-	-	-	-	-		no
Gp225	G. pallidipes	5				+	-	-	-	-		yes	0	0	0	0	0	0	0	0	0	0	0	0	0	0	0	0	0	0	0	0	0	0	0	0	0	0	0	0	0	0	0	0	0	0	0	0
Gp227	G. pallidipes	5				-	-	-	-	-		no
Gp230	G. pallidipes	5				-	-	-	-	-		no
Gp232	G. pallidipes	5				-	-	-	-	-		no
Gp233	G. pallidipes	5				-	-	-	-	-		no
Gp234	G. pallidipes	6				-	-	-	-	-		no
Gp235	G. pallidipes	6				-	-	-	-	-		no
Gp236	G. pallidipes	6				-	-	-	-	-		no
Gp238	G. pallidipes	7				-	-	-	-	-		no
Gp239	G. pallidipes	7				-	-	-	-	-		no
Gp240	G. pallidipes	7				-	-	-	-	-		no
Gp241	G. pallidipes	7				-	-	-	-	-		no
Gp242	G. pallidipes	7				-	-	-	-	-		no
Gp243	G. pallidipes	7				-	-	-	-	-		no
Gp244	G. pallidipes	7				-	-	-	-	-		no
Gp246	G. pallidipes	7				-	-	-	-	-		no
Gp251	G. pallidipes	7				-	-	-	-	-		no
Gp253	G. pallidipes	8				+	-	-	-	-		yes	24092	22082	5	0	2005	0	0	0	0	0	0	0	0	0	0	0	0	0	0	0	0	0	0	0	0	0	0	0	0	0	0	0	0	0	3	22
Gp257	G. pallidipes	9				-	-	-	-	-		no
Gp261	G. pallidipes	10				-	-	-	-	+		yes	0	0	0	0	0	0	0	0	0	0	0	0	0	0	0	0	0	0	0	0	0	0	0	0	0	0	0	0	0	0	0	0	0	0	0	0
Gp262	G. pallidipes	10				-	-	-	-	-		no
Gp271	G. pallidipes	11				-	-	-	-	-		no
Gp276	G. pallidipes	11				-	-	-	-	-		no
Gmc055	G. m. centralis	2				+	-	-	-	-		yes	18747	17281	0	0	1466	0	0	0	0	0	0	0	0	0	0	0	0	0	0	0	0	0	0	0	0	0	0	0	0	0	0	0	0	0	2	20
Gmc110	G. m. centralis	2				-	-	-	-	-		no
Gmc130	G. m. centralis	4				-	-	-	-	-		no
Gmc135	G. m. centralis	4				+	-	-	-	-		yes	0	0	0	0	0	0	0	0	0	0	0	0	0	0	0	0	0	0	0	0	0	0	0	0	0	0	0	0	0	0	0	0	0	0	0	0
Gmc150	G. m. centralis	4				-	-	-	-	-		no
Gmc151	G. m. centralis	4				-	-	-	-	-		no
Gmc152	G. m. centralis	4				-	-	-	-	-		no
Gmc153	G. m. centralis	4				+	-	-	-	-		yes	0	0	0	0	0	0	0	0	0	0	0	0	0	0	0	0	0	0	0	0	0	0	0	0	0	0	0	0	0	0	0	0	0	0	0	0
Gmc154	G. m. centralis	4				-	-	-	-	-		no
Gmc155	G. m. centralis	4				+	-	-	-	-		yes	0	0	0	0	0	0	0	0	0	0	0	0	0	0	0	0	0	0	0	0	0	0	0	0	0	0	0	0	0	0	0	0	0	0	0	0
Gmc156	G. m. centralis	4				-	-	-	-	-		no
Gmc157	G. m. centralis	4				-	-	-	-	-		no
Gmc158	G. m. centralis	4				+	-	+	-	-		yes	14352	0	13971	0	0	0	0	0	315	0	0	0	0	0	0	0	0	0	0	0	0	0	0	0	0	0	0	0	0	4	39	23	0	0	5	38
Gmc159	G. m. centralis	4				-	-	-	-	-		no
Gmc160	G. m. centralis	4				+	-	+	-	-		yes	28078	0	9	0	0	0	0	0	0	0	0	0	0	0	0	0	0	0	0	0	0	0	0	0	0	0	0	0	6594	10108	582	2079	8706	0	6	36
Gmc161	G. m. centralis	4				-	-	-	-	-		no
Gmc162	G. m. centralis	4				-	-	-	-	-		no
Gmc163	G. m. centralis	4				-	-	-	-	-		no
Gmc164	G. m. centralis	4				-	-	+	-	+		yes	0	0	0	0	0	0	0	0	0	0	0	0	0	0	0	0	0	0	0	0	0	0	0	0	0	0	0	0	0	0	0	0	0	0	0	0
Gmc165	G. m. centralis	4				-	-	-	-	-		no
Gmc169	G. m. centralis	5				-	-	-	-	+		yes	37189	0	6	0	0	0	0	0	0	0	0	0	0	31071	3577	0	9	0	0	53	0	0	0	2094	323	0	0	56	0	0	0	0	0	0	8	30
Gmc189	G. m. centralis	5				-	-	-	-	-		no
Gmc197	G. m. centralis	5				-	-	-	+	-		yes	0	0	0	0	0	0	0	0	0	0	0	0	0	0	0	0	0	0	0	0	0	0	0	0	0	0	0	0	0	0	0	0	0	0	0	0
Gmc207	G. m. centralis	5				+	-	-	-	-		yes	0	0	0	0	0	0	0	0	0	0	0	0	0	0	0	0	0	0	0	0	0	0	0	0	0	0	0	0	0	0	0	0	0	0	0	0
Gmc210	G. m. centralis	5				+	-	-	-	-		yes	0	0	0	0	0	0	0	0	0	0	0	0	0	0	0	0	0	0	0	0	0	0	0	0	0	0	0	0	0	0	0	0	0	0	0	0
Gmc214	G. m. centralis	5				-	-	-	-	-		no
Gmc218	G. m. centralis	5				-	-	-	-	-		no
Gmc221	G. m. centralis	5				-	-	-	-	-		no
Gmc226	G. m. centralis	5				-	-	-	-	-		no
Gmc228	G. m. centralis	5				-	-	-	-	+		yes	0	0	0	0	0	0	0	0	0	0	0	0	0	0	0	0	0	0	0	0	0	0	0	0	0	0	0	0	0	0	0	0	0	0	0	0
Gmc229	G. m. centralis	5				-	-	-	-	-		no
Gmc231	G. m. centralis	5				-	-	-	-	-		no
Gmc245	G. m. centralis	7				-	-	-	-	-		no
Gmc247	G. m. centralis	7				-	-	-	-	-		no
Gmc248	G. m. centralis	7				+	-	-	-	-		yes	0	0	0	0	0	0	0	0	0	0	0	0	0	0	0	0	0	0	0	0	0	0	0	0	0	0	0	0	0	0	0	0	0	0	0	0
Gmc249	G. m. centralis	7				+	-	-	-	-		yes	7384	0	6387	0	0	0	0	602	395	0	0	0	0	0	0	0	0	0	0	0	0	0	0	0	0	0	0	0	0	0	0	0	0	0	3	28
Gmc250	G. m. centralis	7				-	-	-	-	-		no
Gmc252	G. m. centralis	7				+	-	-	-	-		yes	0	0	0	0	0	0	0	0	0	0	0	0	0	0	0	0	0	0	0	0	0	0	0	0	0	0	0	0	0	0	0	0	0	0	0	0
Gmc254	G. m. centralis	8				-	-	-	-	-		no
Gmc255	G. m. centralis	8				-	-	-	-	-		no
Gmc256	G. m. centralis	9				+	-	-	-	-		yes	35328	0	24551	10681	0	0	84	12	0	0	0	0	0	0	0	0	0	0	0	0	0	0	0	0	0	0	0	0	0	0	0	0	0	0	4	9
Gmc258	G. m. centralis	9				+	-	+	-	-		yes	0	0	0	0	0	0	0	0	0	0	0	0	0	0	0	0	0	0	0	0	0	0	0	0	0	0	0	0	0	0	0	0	0	0	0	0
Gmc259	G. m. centralis	9				-	-	-	-	-		no
Gmc260	G. m. centralis	9				+	-	-	-	-		yes	0	0	0	0	0	0	0	0	0	0	0	0	0	0	0	0	0	0	0	0	0	0	0	0	0	0	0	0	0	0	0	0	0	0	0	0
Gmc263	G. m. centralis	9				-	-	-	-	-		no
Gmc264	G. m. centralis	10				-	-	-	-	-		no
Gmc265	G. m. centralis	10				+	-	-	-	-		yes	0	0	0	0	0	0	0	0	0	0	0	0	0	0	0	0	0	0	0	0	0	0	0	0	0	0	0	0	0	0	0	0	0	0	0	0
Gmc266	G. m. centralis	10				-	-	-	-	-		no
Gmc267	G. m. centralis	10				+	-	-	-	-		yes	412	0	0	0	0	0	0	0	0	0	0	0	0	327	13	48	4	0	5	0	0	0	0	10	5	0	0	0	0	0	0	0	0	0	7	32
Gmc268	G. m. centralis	10				-	-	+	-	-		yes	0	0	0	0	0	0	0	0	0	0	0	0	0	0	0	0	0	0	0	0	0	0	0	0	0	0	0	0	0	0	0	0	0	0	0	0
Gmc269	G. m. centralis	10				-	-	-	-	-		no
Gmc270	G. m. centralis	10				-	-	-	-	-		no
Gmc272	G. m. centralis	10				+	-	-	-	-		yes	0	0	0	0	0	0	0	0	0	0	0	0	0	0	0	0	0	0	0	0	0	0	0	0	0	0	0	0	0	0	0	0	0	0	0	0
Gmc273	G. m. centralis	10				+	-	-	-	-		yes	11533	5	5163	6123	0	0	3	239	0	0	0	0	0	0	0	0	0	0	0	0	0	0	0	0	0	0	0	0	0	0	0	0	0	0	5	26
Gmc274	G. m. centralis	10				-	-	-	-	-		no
Gmc275	G. m. centralis	10				-	-	-	-	-		no
Gmc277	G. m. centralis	10				-	-	-	-	-		no
Gmc278	G. m. centralis	10				-	-	-	-	+		yes	0	0	0	0	0	0	0	0	0	0	0	0	0	0	0	0	0	0	0	0	0	0	0	0	0	0	0	0	0	0	0	0	0	0	0	0
Gmc279	G. m. centralis	10				+	-	-	-	-		yes	0	0	0	0	0	0	0	0	0	0	0	0	0	0	0	0	0	0	0	0	0	0	0	0	0	0	0	0	0	0	0	0	0	0	0	0
Gmc280	G. m. centralis	10				+	-	-	-	+		yes	16483	13293	3	8	3179	0	0	0	0	0	0	0	0	0	0	0	0	0	0	0	0	0	0	0	0	0	0	0	0	0	0	0	0	0	4	23
Gmc281	G. m. centralis	10				+	-	-	-	-		yes	21981	8001	0	0	1360	0	0	0	0	81	0	145	0	8294	1248	275	0	82	458	14	0	12	0	588	43	9	1371	0	0	0	0	0	0	0	15	31
Gmc282	G. m. centralis	10				-	-	-	-	-		no
Gmc283	G. m. centralis	10				-	-	-	-	-		no
Gmc284	G. m. centralis	10				-	-	-	-	-		no
Gmc285	G. m. centralis	10				-	-	-	-	+		yes	17657	15087	6	0	654	0	0	0	0	377	0	1533	0	0	0	0	0	0	0	0	0	0	0	0	0	0	0	0	0	0	0	0	0	0	5	25
Gmc286	G. m. centralis	10				+	-	-	-	-		yes	18336	0	0	0	0	0	0	0	0	0	0	0	0	10071	3762	1045	1159	943	110	41	10	74	138	889	70	24	0	0	0	0	0	0	0	0	13	33
Gmc287	G. m. centralis	10				-	-	-	-	-		no
Gmc288	G. m. centralis	10				-	-	-	-	-		no
Gmc289	G. m. centralis	10				-	-	-	-	-		no
Gmc290	G. m. centralis	10				+	-	+	-	+		yes	16546	3	11428	0	0	0	0	3541	1574	0	0	0	0	0	0	0	0	0	0	0	0	0	0	0	0	0	0	0	0	0	0	0	0	0	4	27
Gmc291	G. m. centralis	10				-	-	-	-	+		yes	0	0	0	0	0	0	0	0	0	0	0	0	0	0	0	0	0	0	0	0	0	0	0	0	0	0	0	0	0	0	0	0	0	0	0	0
Gmc292	G. m. centralis	10				-	-	-	-	-		no
Gmc293	G. m. centralis	10				-	-	-	-	-		no
Gmc294	G. m. centralis	10				+	-	-	-	-		yes	7233	6544	0	0	329	0	0	0	0	0	0	0	0	0	0	0	0	0	0	0	0	0	0	0	0	0	0	0	0	360	0	0	0	0	3	37
Gmc295	G. m. centralis	10				+	-	-	-	-		yes	0	0	0	0	0	0	0	0	0	0	0	0	0	0	0	0	0	0	0	0	0	0	0	0	0	0	0	0	0	0	0	0	0	0	0	0
Gmc296	G. m. centralis	10				-	-	-	-	-		no
Gmc297	G. m. centralis	10				-	-	-	-	-		no
Gmc298	G. m. centralis	10				-	-	-	-	-		no
Gmc299	G. m. centralis	10				-	-	-	-	-		no
Gmc300	G. m. centralis	10				+	-	-	-	-		yes	0	0	0	0	0	0	0	0	0	0	0	0	0	0	0	0	0	0	0	0	0	0	0	0	0	0	0	0	0	0	0	0	0	0	0	0
Gmc301	G. m. centralis	10				-	-	-	-	-		no
Gmc302	G. m. centralis	10				-	-	-	-	-		no
Gmc303	G. m. centralis	10				+	-	-	-	-		yes	0	0	0	0	0	0	0	0	0	0	0	0	0	0	0	0	0	0	0	0	0	0	0	0	0	0	0	0	0	0	0	0	0	0	0	0
Gmc304	G. m. centralis	10				+	-	+	-	-		yes	48646	35197	18	0	1391	0	0	0	0	0	0	0	22	0	0	0	0	0	0	0	0	0	0	0	0	0	0	0	906	6059	773	1786	2494	0	9	35
Gmc305	G. m. centralis	10				-	-	-	-	-		no
Gmc306	G. m. centralis	10				+	-	-	-	-		yes	13321	12008	0	0	1310	3	0	0	0	0	0	0	0	0	0	0	0	0	0	0	0	0	0	0	0	0	0	0	0	0	0	0	0	0	3	21
[truncated: 10 more columns]

## Sheet: Supplementary Table 2
Supplementary Table 2. P-values for each pairwise comparisons of Trypanosoma spp. detection result in cattle
method	Wilcoxon rank sum test
p.adjust.method	bonferroni
Microscopy		Basanga	Iyanda	Kaminza	New ngoma		ITS1 PCR (T. congolense)		Basanga	Iyanda	Kaminza	New ngoma
	Iyanda	NA						Iyanda	1
	Kaminza	NA	NA					Kaminza	1	1
	New ngoma	NA	NA	NA				New ngoma	1	1	1
	Ntubya	0.019*	0.052	0.063	0.033*			Ntubya	1	1	0.705	1
ITS1 PCR (T.vivax)		Basanga	Iyanda	Kaminza	New ngoma		ITS1 PCR (Total)		Basanga	Iyanda	Kaminza	New ngoma
	Iyanda	1						Iyanda	1
	Kaminza	0.281	0.248					Kaminza	1	1
	New ngoma	0.05*	0.059	1				New ngoma	1	0.682	1
	Ntubya	0.000*	0.000*	0.007*	0.022*			Ntubya	0.000*	0.000*	0.004*	0.010*
ITS1 PCR (Trypanozoon)		Basanga	Iyanda	Kaminza	New ngoma		SRA PCR		Basanga	Iyanda	Kaminza	New ngoma
	Iyanda	1						Iyanda	1
	Kaminza	1	1					Kaminza	1	1
	New ngoma	1	1	1				New ngoma	1	1	0.347
	Ntubya	1	1	1	1			Ntubya	1	1	0.385	1
	* p < 0.05
	NA: Comparison between zero positive samples

## Sheet: Supplementary Table 3
Supplementary Table 3. P-values for each pairwise comparisons of Trypanosoma spp. detection result in tsetse flies
method	Wilcoxon rank sum test
p.adjust.method	bonferroni
ITS1 PCR (T. vivax)		G. m. centralis		ITS1 PCR (Trypanozoon)		G. m. centralis
	G. pallidipes	0.000*			G. pallidipes	0.662
ITS1 PCR (T. godfreyi)		G. m. centralis		ITS1 PCR (T. congolense)		G. m. centralis
	G. pallidipes	0.529			G. pallidipes	0.823
ITS1 PCR (T. simiae)		G. m. centralis		ITS1 PCR (Total)		G. m. centralis
	G. pallidipes	0.001*			G. pallidipes	0.000*
	* p < 0.05

## Sheet: Supplementary Table 4
Supplementary Table 4. Mean cattle packed cell volume in each village.
			P-values for each pairwise comparisons after bonferroni correction
Village name	Mean PCV		method:	Wilcoxon rank sum test
Ntubya	29.57% (SD 6.80, 95%CI: 28.27-30.87)		p.adjust.method:	bonferroni
Kaminza	32.54% (SD 5.40, 95%CI: 31.39-33.69)			Basanga	Iyanda	Kaminza	New ngoma
Iyanda	31.76% (SD 4.31, 95%CI: 30.83-32.67)		Iyanda	0.326
New Ngoma	33.18% (SD 5.63, 95%CI: 32.08-34.27)		Kaminza	1	0.92
Basanga	32.75% (SD 5.76, 95%CI: 31.70-33.80)		New ngoma	1	0.771	1
Total	31.95% (SD 5.83, 95%CI: 31.44-32.47)		Ntubya	0.002*	0.315	0.011*	0.002*
			* p < 0.05
